# Supplementary material for: Investigation into the Use of Microfluidics in the Manufacture of Metallic Gold-Coated Iron Oxide Hybrid Nanoparticles
Source: Nanomaterials (Basel). 2021 Nov 5;11(11):2976. doi: 10.3390/nano11112976 (PMC8622423; doi:10.3390/nano11112976)
Supplement: Supplementary file 1 [file nanomaterials-11-02976-s001.zip]

Archive with 1 entries (1 files):
- nanomaterials-1408393-supplementary.pdf
